# Supplementary material for: Sfrp5 increases glucose-stimulated insulin secretion in the rat pancreatic beta cell line INS-1E
Source: PLoS One. 2019 Mar 28;14(3):e0213650. doi: 10.1371/journal.pone.0213650 (PMC6438539; doi:10.1371/journal.pone.0213650)
Supplement: S1 Data — (XLSX) [file pone.0213650.s003.xlsx]

## Sheet: Tabelle1
Figure 1
(A) Cyclin-B1 mRNA
Control	0.1 µg/ml Sfrp5	1 µg/ml Sfrp5	5 µg/ml Sfrp5	2 µmol/l Staurosporine
1	1.0452	0.803	0.7944	0.1234
1	1.3372	0.8535	0.8573	0.1576
1	0.8768	0.8044	0.7313	0.0767
1	0.9156	0.6955	0.6095	0.0515
1	0.9461	0.8434	0.7516	0.0696
(B) Ki67 mRNA
Control	0.1 µg/ml Sfrp5	1 µg/ml Sfrp5	5 µg/ml Sfrp5	2 µmol/l Staurosporine
1	1.098	0.7356	0.8204	0.5522
1	0.9247	0.858	0.8607	0.3732
1	1.1481	0.9436	0.8173	0.1911
1	0.9032	0.8233	0.686	0.143
1	0.8543	0.923	0.71	0.1453
(C) PCNA mRNA
Control	0.1 µg/ml Sfrp5	1 µg/ml Sfrp5	5 µg/ml Sfrp5	2 µmol/l Staurosporine
1	1.2595	0.987	0.9631	0.7075
1	1.272	0.958	0.8575	0.8718
1	1.0245	0.7047	0.7165	0.4349
1	1.3784	0.7955	0.795	0.388
1	0.9051	0.8256	0.7106	0.3938
Figure 2
	2.5 mmol/l glucose					20 mmol/l glucose
Control	3.13779	3.81377	3.6136	2.52451	4.43249	5.51264	4.93876	5.61546	4.71548	5.93628
0.1 µg/ml Sfrp5	2.81974	3.10439	3.02153	2.5331	3.37486	7.07437	6.6041	5.5025	5.40913	5.84434
1 µg/ml Sfrp5	3.37779	3.86589	3.44503	2.90461	4.40239	6.72151	6.67585	5.73183	6.09528	7.88626
5 µg/ml Sfrp5	4.27728	3.15415	4.11109	3.20556	3.51782	9.27714	8.97628	6.84437	4.79883	5.99887
30 mmol/l KCl	9.49778	9.19319	11.1373	7.95987	9.78143
Figure 3
(A) β-catenin protein
Control	0.1 µg/ml Sfrp5	1 µg/ml Sfrp5	5 µg/ml Sfrp5	10 µmol/l CHIR99021
1	0.89	1.09	0.71	2.08
1	1.2	1.09	1.06	1.63
1	0.88	1.12	0.87	1.82
1	0.99	0.93	0.8	1.69
1	1.35	1.2	1.08	1.44
(B) TCF7L2 mRNA
Control	0.1 µg/ml Sfrp5	1 µg/ml Sfrp5	5 µg/ml Sfrp5
1	0.9663	1.2503	1.1586
1	1.01	1.1439	0.782
1	0.8719	0.8914	0.7814
1	0.8982	0.8004	1.054
(C) MYC mRNA
Control	0.1 µg/ml Sfrp5	1 µg/ml Sfrp5	5 µg/ml Sfrp5
1	1.0745	0.8192	0.7364
1	1.3735	1.1231	0.8627
1	0.6348	0.4913	0.4334
1	1.5108	0.6204	0.7241
(D) CCND1 mRNA
Control	0.1 µg/ml Sfrp5	1 µg/ml Sfrp5	5 µg/ml Sfrp5
1	0.5229	0.9532	0.5924
1	0.7374	1.0296	0.6479
1	1.0058	1.1421	0.5124
1	0.7106	0.6612	0.7625
Figure 4
(A) phospho-JNK (Thr183/Tyr185) (p46)
Control	0.1 µg/ml Sfrp5	1 µg/ml Sfrp5	5 µg/ml Sfrp5
1	1.03	0.67	0.65
1	0.48	0.76	0.47
1	0.51	0.47	0.44
1	1.08	1.28	0.94
1	0.96	0.69	0.55
(B) phospho-JNK (Thr183/Tyr185) (p54)
Control	0.1 µg/ml Sfrp5	1 µg/ml Sfrp5	5 µg/ml Sfrp5
1	0.7	0.57	0.54
1	0.34	0.65	0.36
1	0.42	0.52	0.38
1	1.11	0.88	0.63
1	1.67	1	0.63
(C) phospho-CREB (Ser133)
Control	0.1 µg/ml Sfrp5	1 µg/ml Sfrp5	5 µg/ml Sfrp5
1	0.84	1.28	0.8
1	0.86	0.92	0.76
1	1.08	1.06	0.9
1	1.21	1.38	2.05
1	0.57	0.61	0.62
(D) phospho-PKC (pan) (βII Ser660)
Control	0.1 µg/ml Sfrp5	1 µg/ml Sfrp5	5 µg/ml Sfrp5
1	1.2	1.21	1.15
1	0.99	0.97	0.98
1	0.97	1.06	1.08
1	0.96	0.93	1.07
1	1.06	0.96	1.16
Figure S2
Control	0.1 µg/ml Sfrp5	1 µg/ml Sfrp5	5 µg/ml Sfrp5	0.2 ng/ml IL-1β
2380.82	2555.78	2585.42	2580.25	1068.14
2876.65	2896.49	2827.76	2810.58	1320.59
2863.62	2970	2810.4	2973.85	1527.34
2929.99	2889.32	2807.53	2860.54	1418.9
2731.39	2807.71	2912.48	2930.64	1356.77
